# Supplementary material for: Single-session radiofrequency ablation for the treatment of benign cystic thyroid nodules: A prospective study
Source: PLoS One. 2026 Feb 4;21(2):e0341556. doi: 10.1371/journal.pone.0341556 (PMC12872029; doi:10.1371/journal.pone.0341556)
Supplement: S1 File — (XLSX) [file pone.0341556.s001.xlsx]

## Sheet: RFA FOR CYST total
SEX (0= female; 1=male)	AGE	FEATURE (2: mixed, 3_pure cyst)	LOCATION (1: right, 2: left, 3: isthmus)	a0mm	b0mm	c0mm	VASCULAR 0	ACR_TIRADS 2017	TSH0	FT40	thyroglobulin 0	COSMETIC 0	SYMPTOMS 0	PROCEDURE	Timeminute	Vlidocain	Glucose 5% cold	V fluid aspirate	Active electrodes	Energy	power_min	power_max	complication	a1mm	b1mm	c1mm	VASCULAR 1	TSH1_month	FT4_1month	Cosmetic_1months	symptoms_1months	a6mm	b6mm	c6mm	VASCULAR_6	TSH6	FT46	a12mm	b12mm	c12mm	VASCULAR_12	TSH12	FT412	V0	V1	V6	V12	VRR1	VRR6
0	30	2	1	19	14	27	0	2	2.01	1.03		4	7	rfa	8	8		2	5	8.56	20	40	0	17.7	15.3	25.8	0			2	5	16.1	13.8	24.7	0			23.8	15	12.3	0	1.32	1.22	3.591	3.49345	2.74392	2.19555	2.71654	23.5889
0	26	2	2	16.8	12.9	21.3	0	2	0.39	1.27		3	7	rfa	12	10		1	5	12.98	30	50	0	15.1	7.5	6.7	0	0.45	1.21	2	5	6.7	5.1	10.1	0	0.39	1.03	1.9	1.3	2.7	0	0.63	1.15	2.30807	0.379387	0.172559	0.0033345	83.5626	92.5237
0	32	2	1	35	28	36	0	2	1.75	0.95	33.5	4	10	rfa	25	10	1	8	5	50.82	30	70	0	26.8	24	29.9	0	0.84	1.23	2	7	19.5	18.8	19.8	0	0.87	1.28	14.2	15.1	19.3	0	0.46	1.02	17.64	9.61584	3.62934	2.06915	45.4884	79.4255
0	40	2	1	44	35	48	0	2	1.65	1.01	208	4	10	_x001D_rfa	5	8	0	15	5	4.8	30	45	0	25.9	17.2	11.6	0	2.48	1.08	1	0							8.8	14.8	5.9	0	1.77	1.18	36.96	2.58378		0.384208	93.0092
0	33	2	2	27	20	27.5	1	3	1.01	1.16		4	7	rfa	16.5	8	1	3	5	29.1	30	65	0	27.4	20.5	13.2	0	1.15	1.7	1	0	11.3	14.2	22.5	0	1.87	1.28	14.1	12.7	21.3	1	1.48	1.21	7.425	3.70722	1.80518	1.9071	50.0711	75.6879
0	31	2	2	19.7	15.2	23.7	0	2	0.93	1.25	8.89	4	0	rfa	5	4	0	1.2	5	5.67	20	30	0	20.3	16.9	11.9	0	1.23	1.14	1	0	8.8	5	13.9	0	1.31	1.12	8.3	5.6	9.5	0	1.53	1.14	3.54836	2.04127	0.3058	0.22078	42.473	91.3819
0	29	2	1	26.7	21.4	40.8	0	3	0.11	1.04		4	10	rfa	14	8	0	4.5	5	13.93	30	40	0	16	19	31	0	1.08	1.09	1	0							20.9	11.7	14.7	0	0.85	1.39	11.6562	4.712		1.7973	59.575
0	27	2	1	18.8	17.3	26.5	1	3	1.71	1.09	28.2	4	5	rfa	12.5	8	0	2	5	15.5	25	50	0	19.3	14.8	10.5	0	2.06	0.87	1	0	16.1	13.5	8.9	0	2.05	1.14	12.9	8	11.2	0	1.06	1.37	4.30943	1.49961	0.967208	0.57792	65.2017	77.556
0	27	3	1	21.3	18	26.7	0	2	3.24	1.15	13.3	3	0	rfa	4	8	0	4	5	3.81	20	30	0	15.3	14.7	11.5	0	2.21		1	0	7.9	8.2	10.199	0	2.03	1.1	6.4	7.1	8.8	0	2.75	1.03	5.11839	1.29323	0.330346	0.199936	74.7336	93.5459
0	73	3	1	33.6	24.1	35.8	0	1	0.92	0.977		4	8	rfa	15	8	0	5	5	17.8	20	50	0	23	16	13.5	0	0.02	1.26	1	0	20.5	18.4	19.1	0	1.32	1.08	17.9	20	18.1	0	1.44	1.23	14.4947	2.484	3.60226	3.2399	82.8627	75.1478
0	30	2	1	22.3	16.3	33.8	0	2	0.26	1.41	209	4	7	rfa	6	8	0	3	5	7.38	20	45	0	12.6	9.9	23	0	0.36	1.23	1	0	10.2	6.1	16.399	0	0.63	1.48	6.2	15	6.5	0	0.42	1.46	6.14298	1.43451	0.510173	0.30225	76.648	91.695
0	34	2	2	34.3	26.6	43.6	1	3	1.64	1.37	101	4	10	rfa	42	20	1	11	5	70	30	65	0	20	26	35	0	0.8	1.41	4	7							40	35.7	22.2	0	1.3	1.36	19.8899	9.1		15.8508	54.2481
0	34	2	3	27.1	22.8	29.8	1	3	1.64	1.37	101	4	10	rfa	42	20	1	4	5	70	30	65	0	17	14	25	0	0.8	1.41	4	7							19.7	11.6	12.4	0	1.3	1.36	9.20641	2.975		1.41682	67.6856
0	64	2	1	15.8	16.2	24.6	0	2	0.44	1.52	500	1	0	rfa	16.5	10	0	1	5	17.98	20	45	0	17.6	13.8	25.9	0	0.33	1.4	0	0	21	11	12	0	0.32	1.21							3.14831	3.1453	1.386		0.0956704	55.9764
0	64	2	2	20.6	24.9	21.7		2	0.44	1.52	500			rfa	16.5	10	0	2.5	5	17.98	20	45	0	18.4	13.2	17.6	0	0.33	1.4	0	0	10	10	7	0	0.32	1.21							5.5654	2.13734	0.35		61.5959	93.7111
1	17	2	1	42.8	33.6	48.6	0	2	1.37	1.47	23.5	4	7	rfa	22	8	0	25	5	22.53	20	50	0	43.1	20.3	27.3	0	1.9	1.5	1	0	37	20	23	0	1.69	1.51							34.9453	11.9428	8.51		65.8244	75.6477
0	52	3	2	24.4	20.3	23.9	0	1	0.4	1.08	500	3	0	rfa	7.5	8	0	5	5	6.48	20	30	0	14	15.4	7.8	0	0.07	1.21	1	0	3.7	5.9	7.4	0	0.74	1.3							5.91907	0.84084	0.080771		85.7944	98.6354
0	77	3	2	42.1	30	42.4	0	2	1.49	1.06		4	7	rfa	8	8	0	35	5	8	20	35	0	31.7	33.1	23.3	0	2.61	1.07	1	0	12.3	9.7	12.7	0	3.43	1.07							26.7756	12.224	0.757618		54.3465	97.1705
0	24	2	1	17.1	10.3	27.1	0	1	0.64	1.07	39.6	2	0	rfa	6	8	1	1	5	7	20	30	0				0					7.4	7.1	14.4	0	1.44	0.98							2.38656		0.378288			84.1492
0	45	2	2	38	28.5	22.5	0	2	4.17	1.32	55.1	2	8	rfa	21	8	0	9	5	18.85	20	40	0	24.4	14.8	19.9	0	1.66	1.17	3	0	13.6	9.5	21.1	0	4.14	1.23							12.1837	3.59314	1.36306		70.5087	88.8125
0	14	2	2	27.3	21.3	31.9	0	3	1.44	1.21	181	3	0	rfa	25	12	1	5	7	35.99	20	55	0	28.4	17.7	24.9	0	0.91	1.35	1	0	15.2	18.2	22.1	0	0.942	1.35							9.27477	6.25837	3.05687		32.5226	67.041
0	54	2	2	40.8	24.3	26.9	0	2	0.62	1.19		4	9	rfa	6	8	0	7	5		20	40	0	14.9	17.3	25.6	0	0.13	0.97	1	0	11.8	11.1	18.5	0			11.6	5.5	6.1	0	1.07	0.81	13.3349	3.29946	1.21156	0.19459	75.2569	90.9143
0	58	2	2	21.7	13.5	24.3	0	2	0.58	1.29	79.7	2	0	rfa	5.5	4	0	2	5	13.2	20	30	0	14.5	8.8	17.3	0	1.48	1.29	1	0	7.8	6.3	4.1	0	1.39	1.11							3.55934	1.10374	0.100737		68.9903	97.1698
0	35	2	2	29.5	19.5	44.9	0	3	1.99	1.43	18.4	3	0	rfa	24	12	0	5	7	39.25	25	65	0				0					11.8	19.7	27.3	0	1.92	1.19							12.9144		3.17308			75.4298
1	58	2	1	23.9	21.7	26.9	0	3	1.7	1.43		4	10	rfa	8	8	0	2	5	7.8	30	50	0	13.6	11.3	17.8	0	1.43	1.58	1	0	2.7	3.2	3.5	0	2.29	1.32	2.9	1.6	1.4	0	4.48	1.73	6.97557	1.36775	0.01512	0.003248	80.3923	99.7832
0	48	2	1	22.4	17.4	29	0	2	2.85	1.4	187	2	0	rfa	6	4	0	3	5	4.79	20	30	0	9.3	9.1	12.8	0	2.16	1.41	1	0													5.65152	0.541632			90.4162
0	30	2	1	16.6	32	24.4	0	3	3.22	1.28		2	0	rfa	12	8	0	3.5	5	9.91	25	40	0	10	16.9	18.3	0	1.18	1.43	1	0	9	9	14	0	1.51	1.19							6.48064	1.54635	0.567		76.1389	91.2509
0	26	2	1	13.6	9.6	21.6	0	2	1.16	1.49	222	2	0	rfa	7	4	0	1	5	4.61	20	30	0	13.8	8.6	6.5	0	0.03	1.58	1	0													1.41005	0.38571			72.6456
0	36	3	1	31.7	19.4	20.4	0	2	0.61	1.29	10.6	2	0	rfa	8	8	0	3	5	9.49	20	40	0	23.1	14	14.1	0	1.22	1.29	1	0													6.2728	2.27997			63.6531
0	41	2	1	19.5	29.5	24	1	2	1.31	1.39	9.32	2	0	rfa	15	8	0	4	5	13.39	20	40	0	16	16	22.5	0	1.5	1.28	1	0													6.903	2.88			58.279
0	52	2	2	26.2	12.8	11.3	0	2	2.9	0.76	51.8	2	0	rfa	8	4	0	1	5	20.91	20	55	0	9.3	5.8	16.9	0	3.11	0.89	1	0	2.6	2.7	2.7	0	1.91	0.89							1.89478	0.455793	0.009477		75.9449	99.4998
0	61	2	2	19	16	20	0	3	2.04	1.33	56.85	2	0	rfa	8	8	0	1	5	7.75	20	35	0	12.9	10.8	16.5	0	3.05	1.52	1	0													3.04	1.14939			62.1911
1	68	3	1	29.7	26.7	32.9	0	1	0.78	1.2	79.39	4	7	rfa	8	8	0	10	5	7.8	20	35	0	15.6	10.3	15.3	0	0.94	1.08	1	0													13.0447	1.2292			90.577
0	26	3	1	32	17.1	27.4	0	1	0.61	1.21	15.78	2	5	rfa	2	4	0	7	5	1.39	20	25	0	5	9	11.7	0	1.33	1.24	1	0													7.49664	0.26325			96.4884
1	41	3	1	39	29	57	0	1	0.91	1.16	11.96	4	0	rfa	8	12	0	20	5	9	20	40	0	16.3	25.8	13.8	0	1	1.27	1	0													32.2335	2.90173			90.9978
0	48	3	2	25.1	22.7	28.5	0	2	1.54	1.02		2	0	rfa	6	8	0	4	5	5.49	20	30	0	21.5	21.5	18.6	0	1.52	0.89	1	0													8.11922	4.29893			47.0525
0	44	2	1	30.8	19.1	30.5	0	2	1.38	1.06	75.38	2	5	rfa	12	4	0	4.5	5	10.47	20	45	0	23	11	23	0	1.65	1.21	1	0													8.97127	2.9095			67.5687
0	53	3	2	16	22.4	25.6	0	1	0.57	1.41		2	0	rfa	7.42	8	0	3	5	8.33	20	35	0	11.2	8.8	9.9	0	0.62	1.28	1	0													4.58752	0.487872			89.3652
[truncated: 8 more columns]
